# Supplementary material for: Predicting Intensive Care Unit Admission in COVID-19-Infected Pregnant Women Using Machine Learning
Source: J Clin Med. 2024 Dec 17;13(24):7705. doi: 10.3390/jcm13247705 (PMC11677355; doi:10.3390/jcm13247705)
Supplement: Supplementary file 1 [file jcm-13-07705-s001.zip]

Archive with 1 entries (1 files):
- jcm-3320369-supplementary.pdf
